# Supplementary material for: Reference genes for quantitative reverse transcription-polymerase chain reaction expression studies in wild and cultivated peanut
Source: BMC Res Notes. 2011 Sep 9;4:339. doi: 10.1186/1756-0500-4-339 (PMC3180468; doi:10.1186/1756-0500-4-339)
Supplement: Additional file 3 — Ranking of candidate genes based on their expression stability values estimated by GeNorm, NormFinder, and BestKeeper. Analysis conducted with the entire dataset and individual (species, organ or stress) subsets. [file 1756-0500-4-339-S3.XLS]

## Sheet: Plan1
	Gene Name	Entire dataset			Species subsets												Organ subsets						Stress subsets
					A. stenosperma			A. hypogaea			A. duranensis			A. magna			Leaf			Root			Biotic Stress			Abiotic Stress
		GeNorm	NormFinder	BestKeeper	GeNorm	NormFinder	BestKeeper	GeNorm	NormFinder	BestKeeper	GeNorm	NormFinder	BestKeeper	GeNorm	NormFinder	BestKeeper	GeNorm	NormFinder	BestKeeper	GeNorm	NormFinder	BestKeeper	GeNorm	NormFinder	BestKeeper	GeNorm	NormFinder	BestKeeper
	ACT1	0.553 (1/2)	0.118 (3)	0.871 (1)	0.269 (1/2)	0.062 (1)	0.343 (2)	0.535 (1/2)	0.197 (8)	0.724 (2)	0.350 (1/2)	0.138 (6)	1.273 (5)	0.441 (5)	0.250 (8)	0.874 (5)	0.483 (1/2)	0.090 (1)	0.897 (3)	0.563 (4)	0.168 (5)	0.524 (1)	0.549 (1/2)	0.130 (5)	0.945 (1)	0.562 (5)	0.161 (5)	0.678 (2)
	ACT2	0.902 (7)	0.228 (8)	1.447 (8)	0.320 (3)	0.192 (8)	0.415 (3)	0.807 (5)	0.057 (2)	1.329 (5)	0.728 (7)	0.255 (9)	1.722 (8)	0.526 (6)	0.013 (1/2)	1.033 (6)	0.846 (7)	0.152 (4)	1.261 (7)	0.702 (7)	0.264 (9)	0.798 (6)	0.911 (7)	0.239 (8)	1.498 (7)	0.712 (6)	0.155 (4)	1.227 (6)
	UBI1	0.553(1/2)	0.090 (2)	0.909 (4)	0.379 (4)	0.167 (6)	0.637 (6)	0.535 (1/2)	0.121 (6)	0.966 (4)	0.479 (4)	0.096 (3)	1.028 (3)	0.306 (3)	0.033 (5)	0.623 (1)	0.483 (1/2)	0.123 (2)	0.807 (2)	0.536 (3)	0.125 (2)	0.652 (4)	0.570 (3)	0.099 (3)	1.075 (4)	0.503 (4)	0.116 (3)	0.464 (1)
	UBI2	0.592 (3)	0.134 (5)	0.877 (2)	0.416 (5)	0.063 (2)	0.572 (5)	0.885 (6)	0.107 (5)	0.661 (1)	0.350 (1/2)	0.135 (5)	1.242 (4)	0.242 (1/2)	0.488 (9)	0.747 (2)	0.684 (4)	0.156 (6)	0.603 (1)	0.492 (1/2)	0.139 (4)	0.646 (3)	0.617 (4)	0.146 (6)	0.975 (2)	0.376 (1/2)	0.114 (2)	0.682 (3)
	TUB	0.808 (6)	0.185 (7)	1.327 (6)	0.498 (7)	0.125 (4)	0.490 (4)	0.987 (7)	0.104 (4)	1.696 (7)	0.605 (6)	0.201 (8)	1.443 (6)	0.819 (8)	0.075 (6)	1.320 (7)	0.733 (5)	0.189 (7)	1.002 (5)	0.820 (8)	0.233 (8)	1.372 (8)	0.794 (6)	0.095 (2)	1.262 (5)	0.923 (8)	0.180 (8)	1.487 (8)
	PRO	1.096 (8)	0.240 (9)	3.953 (10)	1.101 (10)	0.284 (9)	2.014 (10)	1.073 (8)	0.284 (9)	1.796 (8)	0.896 (8)	0.182 (7)	2.440 (9)	0.654 (7)	0.013 (1/2)	1.806 (8)	1.049 (9)	0.272 (8)	1.409 (9)	0.945 (9)	0.289 (10)	1.736 (9)	1.102 (8)	0.249 (10)	2.412 (9)	0.824 (7)	0.173 (7)	3.538 (10)
	MAN	1.865 (10)	0.155 (6)	2.216 (9)	0.689 (8)	0.185 (7)	1.303 (9)	2.217 (10)	0.194 (7)	5.008 (10)	1.713 (10)	0.115 (4)	4.919 (10)	1.318 (9)	0.106 (7)	3.645 (10)	1.584 (10)	0.411 (10)	4.085 (10)	1.127 (10)	0.190 (7)	2.266 (10)	1.889 (10)	0.151 (7)	4.162 (10)	1.760 (10)	0.285 (9)	1.645 (9)
	EFA	1.399 (9)	0.362 (10)	1.325 (5)	0.878 (9)	0.546 (10)	1.061 (8)	1.542 (9)	0.563 (10)	1.980 (9)	1.160 (9)	0.474 (10)	0.677 (1)	1.758 (10)	0.841 (10)	1.880 (9)	0.963 (8)	0.292 (9)	1.004 (6)	0.604 (5)	0.133 (3)	0.717 (5)	1.407 (9)	0.391 (9)	1.268 (6)	1.261 (9)	0.581 (10)	1.440 (7)
	GAPDH	0.674 (5)	0.056 (1)	1.334 (7)	0.470 (6)	0.106 (3)	0.719 (7)	0.732 (4)	0.097 (3)	1.546 (6)	0.544 (5)	0.074 (2)	1.744 (7)	0.343 (4)	0.027 (4/3)	0.822 (4)	0.784 (6)	0.152 (5)	1.337 (8)	0.628 (6)	0.063 (1)	1.100 (7)	0.709 (5)	0.076 (1)	1.560 (8)	0.423 (3)	0.091 (1)	0.857 (5)
	60S	0.607 (4)	0.123 (4)	0.905 (3)	0.269 (1/2)	0.161 (5)	0.284 (1)	0.560 (3)	0.045 (1)	0.784 (3)	0.376 (3)	0.057 (1)	0.685 (2)	0.242 (1/2)	0.027 (4/3)	0.761 (3)	0.633 (3)	0.147 (3)	0.922 (4)	0.492 (1/2)	0.181 (6)	0.573 (2)	0.549 (1/2)	0.112 (4)	1.007 (3)	0.376 (1/2)	0.166 (6)	0.685 (4)
